# Supplementary material for: USP14 is a deubiquitinase for Ku70 and critical determinant of non-homologous end joining repair in autophagy and PTEN-deficient cells
Source: Nucleic Acids Res. 2019 Nov 19;48(2):736–47. doi: 10.1093/nar/gkz1103 (PMC7145659; doi:10.1093/nar/gkz1103)
Supplement: gkz1103_Supplemental_Files [file gkz1103_supplemental_files.zip]

Archive with 6 entries (6 files):
- S1.jpg
- S2.jpg
- S3.jpg
- S4.jpg
- Supplementary Figure Legends.docx
- Supplementary Table.docx
